# Supplementary material for: The human chromatin remodeling complex p400 restricts HIV-1 transcription in a Tat-dependent manner
Source: Nucleic Acids Res. 2025 Dec 18;53(22):gkaf1323. doi: 10.1093/nar/gkaf1323 (PMC12714564; doi:10.1093/nar/gkaf1323)
Supplement: gkaf1323_Supplemental_Files [file gkaf1323_supplemental_files.zip]

Archive with 2 entries (2 files):
- Supplemental figures.pdf
- supplementary text.docx
